# Supplementary material for: GLI3 Links Environmental Arsenic Exposure and Human Fetal Growth
Source: eBioMedicine. 2015 May 1;2(6):536–43. doi: 10.1016/j.ebiom.2015.04.019 (PMC4535308; doi:10.1016/j.ebiom.2015.04.019)
Supplement: Supplementary material — Fig. S1. Association between U-As and the placental expression of GLI1 and PTCH1 (scatter plot views). (A) GLI1, (B) PTCH1. Fig. S2. Maternal U-As for male and female infants in the study cohort. Upper and lower ends of boxes indicate the 25th and 75th percentiles, respectively, and black band represents the median. Error bars represent minimum and maximum values, excluding outliers, which are depicted as open dots. P values are based on a Wilcoxon signed rank test. Fig. S3. Associations between placental gene expression and infant birth weight. Multivariable linear regression analyses were performed to determine the association between infant birth weight and placental gene expression, after adjusting for maternal age at delivery and gestational age. Dots depict coefficient estimates and error bars represent 95% CIs. Significant associations are those with 95% CIs not crossing zero (dotted line) and are marked by asterisks (* P < 0.05, ** P < 0.01). Green; HH pathway-related genes, purple; NOTCH pathway-related genes, blue; WNT pathway-related genes, orange; stemness genes. Table S1. Significant associations with U-As in females (Figure 2B). Table S2. Significant associations with birth weight in males (Figure 3A). Table S3. Significant associations with birth weight in females (Figure 3B). Table S4 (provided as separate Excel file). Unadjusted multivariable linear regression analyses of associations between placental candidate gene expression and maternal U-As or birth weight. [file mmc1.zip › Table S4.xlsx]

## Sheet: Expression vs BW All samples
				95% Confidence Interval
Gene	Coefficient Estimate	Standard Error	Pvalue (Unadjusted)	Lower Bound	Upper Bound
AXIN2	0.170878	0.146876	0.246806	-0.116998	0.458755
BMI1	-0.0893039	0.118239	0.451454	-0.321052	0.142444
DKK1	0.0259391	0.0433653	0.550787	-0.0590569	0.110935
FOXA2	0.0686636	0.0538824	0.20484	-0.036946	0.174273
GLI1	-0.00445411	0.050729	0.93017	-0.103883	0.0949748
GLI1-2	-0.00628595	0.0904658	0.944712	-0.183599	0.171027
GLI2	0.301445	0.0910374	0.001205	0.123012	0.479879
GLI3	0.0716543	0.120407	0.552818	-0.164343	0.307651
HES1	0.0552777	0.0866278	0.524536	-0.114513	0.225068
HES2	-0.0642129	0.0670748	0.34019	-0.19568	0.0672538
HES5	0.0372594	0.0805952	0.644643	-0.120707	0.195226
HEY1	0.0505872	0.11127	0.650137	-0.167502	0.268677
HEY2	0.0734732	0.0708317	0.30154	-0.065357	0.212303
HEYL	0.0930898	0.0899519	0.302659	-0.0832159	0.269396
HHAT	0.00451262	0.122149	0.970587	-0.234899	0.243924
IGF2	-0.0381557	0.0972618	0.695485	-0.228789	0.152477
IGFBP6	0.0451571	0.055705	0.419061	-0.0640247	0.154339
LGR5	0.0511312	0.0764604	0.504864	-0.0987312	0.200994
NANOG	-0.137947	0.135618	0.310976	-0.403758	0.127865
NOTCH1	0.284886	0.11143	0.0117275	0.0664831	0.503288
OLIG2	0.021406	0.047903	0.655725	-0.072484	0.115296
PORCN	-0.163708	0.0989374	0.100424	-0.357626	0.0302091
POU5F1	-0.049091	0.121061	0.685777	-0.28637	0.188188
PRPSAP1	-0.0733303	0.187204	0.695917	-0.440251	0.29359
PTCH1	0.0474621	0.0876652	0.589164	-0.124362	0.219286
PTCH1-2	0.152952	0.110897	0.170213	-0.0644068	0.370311
PTCH2	0.0651708	0.0527439	0.21885	-0.0382072	0.168549
SFRP1	-0.0377316	0.054259	0.488057	-0.144079	0.0686161
SFRP2	0.0903541	0.0353016	0.0116364	0.0211629	0.159545
SPP1	0.0784972	0.0831697	0.347026	-0.0845154	0.24151
WIF1	-0.0179961	0.0523483	0.731574	-0.120599	0.0846065

## Sheet: Expression vs BW Females
				95% Confidence Interval
Gene	Coefficient Estimate	Standard Error	Pvalue (Unadjusted)	Lower Bound	Upper Bound
AXIN2	0.206115	0.192693	0.288791	-0.171562	0.583793
BMI1	0.255259	0.128895	0.0519657	0.00262394	0.507894
DKK1	0.0754444	0.0479026	0.120198	-0.0184446	0.169333
FOXA2	-0.0190875	0.0621411	0.759716	-0.140884	0.102709
GLI1	-0.0232742	0.0563368	0.680895	-0.133694	0.0871458
GLI1-2	0.0510538	0.108871	0.640707	-0.162333	0.264441
GLI2	0.162678	0.118301	0.173889	-0.0691921	0.394549
GLI3	0.295174	0.126823	0.0231165	0.0466005	0.543748
HES1	0.161364	0.0980182	0.10461	-0.0307511	0.35348
HES2	0.0505528	0.0877708	0.56666	-0.121478	0.222584
HES5	0.0469945	0.0893987	0.600932	-0.128227	0.222216
HEY1	0.187405	0.114071	0.105312	-0.0361738	0.410985
HEY2	0.140363	0.0818895	0.0913594	-0.0201408	0.300866
HEYL	-0.0350652	0.116708	0.764807	-0.263813	0.193683
HHAT	0.170621	0.169418	0.317678	-0.161438	0.50268
IGF2	-0.217638	0.0985242	0.0307628	-0.410745	-0.0245306
IGFBP6	0.0121371	0.0749383	0.871847	-0.134742	0.159016
LGR5	0.224795	0.0908137	0.015969	0.0468	0.40279
NANOG	0.222552	0.160927	0.17149	-0.0928648	0.537968
NOTCH1	0.195494	0.152986	0.205916	-0.104359	0.495347
OLIG2	-0.0202358	0.0528038	0.702822	-0.123731	0.0832596
PORCN	-0.293635	0.115555	0.013486	-0.520123	-0.0671461
POU5F1	0.272851	0.149143	0.07199	-0.0194697	0.565172
PRPSAP1	0.216485	0.2358	0.362019	-0.245682	0.678653
PTCH1	0.0226869	0.0932971	0.808653	-0.160175	0.205549
PTCH1-2	0.135335	0.13332	0.313875	-0.125973	0.396643
PTCH2	0.0249772	0.0584233	0.670435	-0.0895325	0.139487
SFRP1	-0.156542	0.0594744	0.0106238	-0.273111	-0.0399718
SFRP2	0.0803183	0.0384847	0.0408744	0.00488821	0.155748
SPP1	0.249436	0.108166	0.0243578	0.0374309	0.461441
WIF1	-0.0798548	0.0568549	0.164994	-0.19129	0.0315809

## Sheet: Expression vs BW Males
				95% Confidence Interval
Gene	Coefficient Estimate	Standard Error	Pvalue (Unadjusted)	Lower Bound	Upper Bound
AXIN2	0.106854	0.226231	0.63838	-0.336558	0.550267
BMI1	-0.528285	0.203524	0.0118103	-0.927191	-0.129379
DKK1	-0.0319106	0.0760268	0.676159	-0.180923	0.117102
FOXA2	0.179561	0.0929872	0.0581297	-0.00269361	0.361816
GLI1	0.0473123	0.091478	0.606888	-0.131985	0.226609
GLI1-2	-0.0772516	0.148302	0.604318	-0.367924	0.213421
GLI2	0.454841	0.139024	0.00176175	0.182355	0.727328
GLI3	-0.280545	0.22188	0.210895	-0.715429	0.154339
HES1	-0.0776918	0.15217	0.611503	-0.375946	0.220562
HES2	-0.168977	0.106655	0.118289	-0.378021	0.0400669
HES5	0.0434493	0.145297	0.765929	-0.241334	0.328232
HEY1	-0.224978	0.230176	0.332223	-0.676123	0.226167
HEY2	0.0018513	0.120524	0.987795	-0.234376	0.238079
HEYL	0.18021	0.137259	0.194129	-0.0888178	0.449237
HHAT	-0.095992	0.185973	0.607607	-0.460498	0.268514
IGF2	0.247601	0.183399	0.181984	-0.111862	0.607063
IGFBP6	0.0846593	0.0851404	0.323981	-0.082216	0.251535
LGR5	-0.102082	0.12076	0.40123	-0.338772	0.134608
NANOG	-0.473885	0.216728	0.0326218	-0.898672	-0.0490977
NOTCH1	0.389779	0.168328	0.0239592	0.0598551	0.719702
OLIG2	0.105262	0.087196	0.232018	-0.0656418	0.276166
PORCN	-0.0415045	0.160234	0.796488	-0.355563	0.272553
POU5F1	-0.294307	0.184612	0.116062	-0.656147	0.0675332
PRPSAP1	-0.328434	0.288847	0.259964	-0.894574	0.237707
PTCH1	0.087697	0.167336	0.602123	-0.240281	0.415675
PTCH1-2	0.211335	0.181146	0.247891	-0.143712	0.566382
PTCH2	0.127859	0.0930261	0.174331	-0.0544717	0.310191
SFRP1	0.0815405	0.0913588	0.375616	-0.0975227	0.260604
SFRP2	0.107512	0.0639349	0.0977632	-0.0178006	0.232824
SPP1	-0.0316916	0.125272	0.801132	-0.277224	0.213841
WIF1	0.080481	0.0945795	0.398133	-0.104895	0.265857

## Sheet: Expression vs UAs All samples
				95% Confidence Interval
Gene	Coefficient Estimate	Standard Error	Pvalue (Unadjusted)	Lower Bound	Upper Bound
AXIN2	-0.0441158	0.0425573	0.301837	-0.127528	0.0392965
BMI1	-0.0506845	0.0525203	0.336313	-0.153624	0.0522552
DKK1	0.142619	0.140972	0.313568	-0.133686	0.418925
FOXA2	-0.108658	0.112948	0.337825	-0.330036	0.11272
GLI1	-0.244423	0.122482	0.0480701	-0.484489	-0.00435769
GLI1-2	-0.150683	0.0666212	0.0253707	-0.28126	-0.0201055
GLI2	-0.0231995	0.0655716	0.724059	-0.15172	0.105321
GLI3	-0.060016	0.050815	0.239732	-0.159613	0.0395814
HES1	-0.0651475	0.0707932	0.359147	-0.203902	0.0736072
HES2	-0.0291509	0.0927411	0.753778	-0.210923	0.152622
HES5	-0.029467	0.0761111	0.699273	-0.178645	0.119711
HEY1	-0.0813339	0.0551094	0.142399	-0.189348	0.0266805
HEY2	-0.0584633	0.0868712	0.50215	-0.228731	0.111804
HEYL	-0.00401826	0.0685142	0.953322	-0.138306	0.13027
HHAT	-0.0534028	0.0515091	0.30177	-0.154361	0.047555
IGF2	-0.0174243	0.0635526	0.784388	-0.141987	0.107139
IGFBP6	0.203992	0.108868	0.0632102	-0.0093902	0.417373
LGR5	-0.0336992	0.0806713	0.67683	-0.191815	0.124417
NANOG	-0.0409345	0.0449709	0.364378	-0.129078	0.0472085
NOTCH1	-0.0404288	0.0536866	0.45278	-0.145655	0.0647969
OLIG2	-0.0507242	0.128069	0.692704	-0.30174	0.200291
PORCN	-0.0455183	0.0614417	0.460128	-0.165944	0.0749074
POU5F1	-0.101949	0.0501288	0.044012	-0.200202	-0.00369683
PRPSAP1	-0.0315529	0.0330074	0.34088	-0.0962473	0.0331416
PTCH1	-0.00148863	0.0701704	0.983107	-0.139023	0.136045
PTCH1-2	-0.090118	0.0546005	0.101255	-0.197135	0.016899
PTCH2	-0.110253	0.115378	0.341059	-0.336393	0.115888
SFRP1	-0.0434653	0.114048	0.703742	-0.267	0.180069
SFRP2	-0.00786027	0.171975	0.963615	-0.344932	0.329212
SPP1	0.061915	0.0735595	0.401502	-0.0822617	0.206092
WIF1	-0.17241	0.116585	0.141605	-0.400917	0.0560977

## Sheet: Expression vs UAs Females
				95% Confidence Interval
Gene	Coefficient Estimate	Standard Error	Pvalue (Unadjusted)	Lower Bound	Upper Bound
AXIN2	-0.0428482	0.0504677	0.398985	-0.141765	0.0560684
BMI1	-0.1043	0.0745567	0.166587	-0.250431	0.0418314
DKK1	0.214601	0.195795	0.277102	-0.169157	0.598358
FOXA2	-0.254062	0.154967	0.10595	-0.557798	0.0496738
GLI1	-0.166295	0.175876	0.347892	-0.511012	0.178421
GLI1-2	-0.203595	0.085165	0.0197273	-0.370519	-0.0366719
GLI2	-0.0254579	0.0813562	0.755344	-0.184916	0.134
GLI3	-0.149784	0.0725819	0.0430476	-0.292045	-0.0075235
HES1	-0.206881	0.0965118	0.0358128	-0.396045	-0.0177183
HES2	-0.0882713	0.121106	0.468696	-0.325639	0.149097
HES5	0.0149447	0.107829	0.890198	-0.196399	0.226289
HEY1	-0.142437	0.0842118	0.095547	-0.307492	0.0226179
HEY2	-0.0937728	0.116142	0.422384	-0.321412	0.133866
HEYL	-0.0128132	0.0844485	0.879871	-0.178332	0.152706
HHAT	-0.0199711	0.0630221	0.752342	-0.143494	0.103552
IGF2	0.0259783	0.0947639	0.784849	-0.159759	0.211716
IGFBP6	0.285376	0.12784	0.0290483	0.0348087	0.535943
LGR5	-0.215369	0.100467	0.0358059	-0.412285	-0.0184528
NANOG	-0.0675464	0.0584539	0.252095	-0.182116	0.0470232
NOTCH1	-0.0753309	0.0627983	0.234662	-0.198416	0.0477539
OLIG2	-0.0857998	0.181976	0.63887	-0.442473	0.270873
PORCN	0.0732964	0.0792405	0.358394	-0.082015	0.228608
POU5F1	-0.121569	0.0620452	0.0543626	-0.243177	4.00156e-05
PRPSAP1	-0.0300041	0.041425	0.471481	-0.111197	0.0511889
PTCH1	-0.0809868	0.10278	0.433583	-0.282436	0.120462
PTCH1-2	-0.112056	0.0707227	0.117946	-0.250673	0.0265602
PTCH2	-0.0165319	0.164698	0.920354	-0.339339	0.306275
SFRP1	0.162749	0.15408	0.29476	-0.139249	0.464746
SFRP2	0.0646814	0.2439	0.791698	-0.413363	0.542725
SPP1	-0.00161315	0.0856233	0.985026	-0.169435	0.166208
WIF1	-0.152921	0.166307	0.361228	-0.478883	0.173041

## Sheet: Expression vs UAs Males
				95% Confidence Interval
Gene	Coefficient Estimate	Standard Error	Pvalue (Unadjusted)	Lower Bound	Upper Bound
AXIN2	-0.0543714	0.07132	0.448737	-0.194159	0.0854158
BMI1	0.0314914	0.0734245	0.669487	-0.112421	0.175403
DKK1	0.0464233	0.206566	0.822922	-0.358446	0.451292
FOXA2	0.0978665	0.165591	0.556659	-0.226691	0.422424
GLI1	-0.312682	0.170159	0.0709158	-0.646193	0.0208294
GLI1-2	-0.0831931	0.106432	0.437392	-0.291799	0.125413
GLI2	-0.0106679	0.105621	0.919875	-0.217685	0.196349
GLI3	0.0569018	0.0700512	0.419734	-0.0803986	0.194202
HES1	0.122745	0.102768	0.236875	-0.0786804	0.324171
HES2	0.0647929	0.144574	0.655597	-0.218572	0.348158
HES5	-0.0683818	0.108271	0.529984	-0.280593	0.14383
HEY1	0.000878612	0.068102	0.989748	-0.132601	0.134358
HEY2	-0.0157319	0.130929	0.904748	-0.272352	0.240889
HEYL	-0.00426398	0.113146	0.97006	-0.226031	0.217503
HHAT	-0.0850113	0.0838812	0.314773	-0.249418	0.0793958
IGF2	-0.0771845	0.0847847	0.366159	-0.243363	0.0889935
IGFBP6	0.103727	0.183141	0.573182	-0.255229	0.462682
LGR5	0.198987	0.127039	0.122359	-0.0500101	0.447984
NANOG	0.0016404	0.0699509	0.981366	-0.135463	0.138744
NOTCH1	0.020479	0.0900559	0.820859	-0.156031	0.196988
OLIG2	0.0374508	0.17829	0.834313	-0.311997	0.386899
PORCN	-0.196762	0.0950084	0.0425286	-0.382978	-0.0105452
POU5F1	-0.074116	0.0829936	0.375293	-0.236784	0.0885515
PRPSAP1	-0.0379124	0.0538231	0.483827	-0.143406	0.0675807
PTCH1	0.109339	0.0945111	0.251754	-0.0759025	0.294581
PTCH1-2	-0.0513736	0.0858014	0.551521	-0.219544	0.116797
PTCH2	-0.217468	0.164248	0.190355	-0.539394	0.104457
SFRP1	-0.325025	0.167763	0.057255	-0.653841	0.00379121
SFRP2	-0.083731	0.245707	0.734425	-0.565317	0.397855
SPP1	0.132193	0.124999	0.294364	-0.112806	0.377192
WIF1	-0.184994	0.164038	0.26377	-0.506508	0.13652
